# Supplementary material for: Selective Autophagy Maintains the Aryl Hydrocarbon Receptor Levels in HeLa Cells: A Mechanism That Is Dependent on the p23 Co-Chaperone
Source: Int J Mol Sci. 2020 May 13;21(10):3449. doi: 10.3390/ijms21103449 (PMC7279416; doi:10.3390/ijms21103449)
Supplement: Supplementary file 1 [file ijms-21-03449-s001.zip]

Archive with 1 entries (1 files):
- ijms-790165-supplementary.xlsx
