# Supplementary material for: Selective Autophagy Maintains the Aryl Hydrocarbon Receptor Levels in HeLa Cells: A Mechanism That Is Dependent on the p23 Co-Chaperone
Source: Int J Mol Sci. 2020 May 13;21(10):3449. doi: 10.3390/ijms21103449 (PMC7279416; doi:10.3390/ijms21103449)
Supplement: Supplementary file 1 [file ijms-21-03449-s001.zip › ijms-790165-supplementary.xlsx]

## Sheet: Table S1
Table S1. A list of the 84 autophagy-related genes plus 5 housekeeping reference genes analyzed in Fig. 3B.
Accession Number	Abbreviation	Description
NM_005163	AKT1	V-akt murine thymoma viral oncogene homolog 1
NM_017749	AMBRA1	Autophagy/beclin-1 regulator 1
NM_000484	APP	Amyloid beta (A4) precursor protein
NM_031482	ATG10	ATG10 autophagy related 10 homolog (S. cerevisiae)
NM_004707	ATG12	ATG12 autophagy related 12 homolog (S. cerevisiae)
NM_017974	ATG16L1	ATG16 autophagy related 16-like 1 (S. cerevisiae)
NM_033388	ATG16L2	ATG16 autophagy related 16-like 2 (S. cerevisiae)
NM_022488	ATG3	ATG3 autophagy related 3 homolog (S. cerevisiae)
NM_052936	ATG4A	ATG4 autophagy related 4 homolog A (S. cerevisiae)
NM_178326	ATG4B	ATG4 autophagy related 4 homolog B (S. cerevisiae)
NM_178221	ATG4C	ATG4 autophagy related 4 homolog C (S. cerevisiae)
NM_032885	ATG4D	ATG4 autophagy related 4 homolog D (S. cerevisiae)
NM_004849	ATG5	ATG5 autophagy related 5 homolog (S. cerevisiae)
NM_006395	ATG7	ATG7 autophagy related 7 homolog (S. cerevisiae)
NM_024085	ATG9A	ATG9 autophagy related 9 homolog A (S. cerevisiae)
NM_173681	ATG9B	ATG9 autophagy related 9 homolog B (S. cerevisiae)
NM_004322	BAD	BCL2-associated agonist of cell death
NM_001188	BAK1	BCL2-antagonist/killer 1
NM_004324	BAX	BCL2-associated X protein
NM_000633	BCL2	B-cell CLL/lymphoma 2
NM_138578	BCL2L1	BCL2-like 1
NM_003766	BECN1	Beclin 1, autophagy related
NM_001196	BID	BH3 interacting domain death agonist
NM_004052	BNIP3	BCL2/adenovirus E1B 19kDa interacting protein 3
NM_004346	CASP3	Caspase 3, apoptosis-related cysteine peptidase
NM_001228	CASP8	Caspase 8, apoptosis-related cysteine peptidase
NM_004064	CDKN1B	Cyclin-dependent kinase inhibitor 1B (p27, Kip1)
NM_000077	CDKN2A	Cyclin-dependent kinase inhibitor 2A (melanoma, p16, inhibits CDK4)
NM_000086	CLN3	Ceroid-lipofuscinosis, neuronal 3
NM_001908	CTSB	Cathepsin B
NM_001909	CTSD	Cathepsin D
NM_004079	CTSS	Cathepsin S
NM_003467	CXCR4	Chemokine (C-X-C motif) receptor 4
NM_004938	DAPK1	Death-associated protein kinase 1
NM_018370	DRAM1	DNA-damage regulated autophagy modulator 1
NM_178454	DRAM2	DNA-damage regulated autophagy modulator 2
NM_004836	EIF2AK3	Eukaryotic translation initiation factor 2-alpha kinase 3
NM_182917	EIF4G1	Eukaryotic translation initiation factor 4 gamma, 1
NM_000125	ESR1	Estrogen receptor 1
NM_003824	FADD	Fas (TNFRSF6)-associated via death domain
NM_000043	FAS	Fas (TNF receptor superfamily, member 6)
NM_000152	GAA	Glucosidase, alpha; acid
NM_007278	GABARAP	GABA(A) receptor-associated protein
NM_031412	GABARAPL1	GABA(A) receptor-associated protein like 1
NM_007285	GABARAPL2	GABA(A) receptor-associated protein-like 2
NM_004964	HDAC1	Histone deacetylase 1
NM_006044	HDAC6	Histone deacetylase 6
NM_004712	HGS	Hepatocyte growth factor-regulated tyrosine kinase substrate
NM_001017963	HSP90AA1	Heat shock protein 90kDa alpha (cytosolic), class A member 1
NM_006597	HSPA8	Heat shock 70kDa protein 8
NM_002111	HTT	Huntingtin
NM_000619	IFNG	Interferon, gamma
NM_000618	IGF1	Insulin-like growth factor 1 (somatomedin C)
NM_000207	INS	Insulin
NM_001145805	IRGM	Immunity-related GTPase family, M
NM_005561	LAMP1	Lysosomal-associated membrane protein 1
NM_181509	MAP1LC3A	Microtubule-associated protein 1 light chain 3 alpha
NM_022818	MAP1LC3B	Microtubule-associated protein 1 light chain 3 beta
NM_001315	MAPK14	Mitogen-activated protein kinase 14
NM_002750	MAPK8	Mitogen-activated protein kinase 8
NM_004958	MTOR	Mechanistic target of rapamycin (serine/threonine kinase)
NM_003998	NFKB1	Nuclear factor of kappa light polypeptide gene enhancer in B-cells 1
NM_000271	NPC1	Niemann-Pick disease, type C1
NM_002647	PIK3C3	Phosphoinositide-3-kinase, class 3
NM_002649	PIK3CG	Phosphoinositide-3-kinase, catalytic, gamma polypeptide
NM_014602	PIK3R4	Phosphoinositide-3-kinase, regulatory subunit 4
NM_006251	PRKAA1	Protein kinase, AMP-activated, alpha 1 catalytic subunit
NM_000314	PTEN	Phosphatase and tensin homolog
NM_130781	RAB24	RAB24, member RAS oncogene family
NM_000321	RB1	Retinoblastoma 1
NM_005873	RGS19	Regulator of G-protein signaling 19
NM_003161	RPS6KB1	Ribosomal protein S6 kinase, 70kDa, polypeptide 1
NM_000345	SNCA	Synuclein, alpha (non A4 component of amyloid precursor)
NM_003900	SQSTM1	Sequestosome 1
NM_000660	TGFB1	Transforming growth factor, beta 1
NM_004613	TGM2	Transglutaminase 2 (C polypeptide, protein-glutamine-gamma-glutamyltransferase)
NM_153015	TMEM74	Transmembrane protein 74
NM_000594	TNF	Tumor necrosis factor
NM_003810	TNFSF10	Tumor necrosis factor (ligand) superfamily, member 10
NM_000546	TP53	Tumor protein p53
NM_003565	ULK1	Unc-51-like kinase 1 (C. elegans)
NM_014683	ULK2	Unc-51-like kinase 2 (C. elegans)
NM_003369	UVRAG	UV radiation resistance associated gene
NM_017983	WIPI1	WD repeat domain, phosphoinositide interacting 1
NM_001101	ACTB*	Actin, beta
NM_004048	B2M*	Beta-2-microglobulin
NM_002046	GAPDH*	Glyceraldehyde-3-phosphate dehydrogenase
NM_000194	HPRT1*	Hypoxanthine phosphoribosyltransferase 1
NM_001002	RPLP0*	Ribosomal protein, large, P0
Asterisk (*) indicates a housekeeping gene.
